# Supplementary material for: Communication of an Abnormal Metabolic New-Born Screening Result in The Netherlands: The Parental Perspective
Source: Nutrients. 2022 Sep 23;14(19):3961. doi: 10.3390/nu14193961 (PMC9571573; doi:10.3390/nu14193961)
Supplement: Supplementary file 1 [file nutrients-14-03961-s001.zip]

Archive with 1 entries (1 files):
- nutrients-1895361-supplementary.pdf
